# Supplementary material for: Psychometric Evidence of Instruments for Assessing Mental Health in Older Adults from Latin America and the Caribbean: A Scoping Review
Source: Healthcare (Basel). 2026 Jan 21;14(2):265. doi: 10.3390/healthcare14020265 (PMC12841404; doi:10.3390/healthcare14020265)
Supplement: Supplementary file 1 [file healthcare-14-00265-s001.zip]

Archive with 4 entries (4 files):
- 2_Supplemental Material S1_Search Strategyv2.pdf
- 2_Supplemental Material S4_Outcome..pdf
- Supplementary Material S2_Glossary of the search..pdf
- Supplementary Material S3_Charting data extraction.pdf
